# Supplementary material for: Phylogenomics of “Candidatus Hepatoplasma crinochetorum,” a Lineage of Mollicutes Associated with Noninsect Arthropods
Source: Genome Biol Evol. 2014 Jan 29;6(2):407–15. doi: 10.1093/gbe/evu020 (PMC3942034; doi:10.1093/gbe/evu020)
Supplement: Supplementary Data [file supp_evu020_Suppl_Table_1.xls]

## Sheet: CRISPR-Cas system information
	CRISPR-Cas system
				CRISPR					Cas genes (protein ID)
	Genome		position	nb spacers			position	Cas9	Cas1	Cas2	Csn2	repeat sequence
	Hepatoplasma Av		320594-322939	35			306819-308052, 316952-320539	HcWXf_00285	HcWXf_00277	HcWXf_00276	/	GGGTTAAACAACTCATGAATACCAACTAACCAAAAC
	M. mobile 163k		39617-43743	62			43762-49362	YP_015730	YP_015729	/	YP_015728	GTTTTGGTGTAGTATCATTCTTATGTATTCTTAAAC
	M. cynos C142		948179-949402	18			949418-955216	YP_007258684	YP_007258683	YP_007258682	YP_007258681	GTTTTAGTGTTGTACAATATTTGGGTAAACAATAAC
	M. canis PG14		Contig05, 36157-36850	10			30367-36141	WP_004794730	WP_004794731	WP_004794733	WP_004794735	GTTTTAGTGTTGTACAATATTTGGGTAAACAATAAC
	M. synoviae 53		690229-690988	11			684155-690219	YP_278700	YP_278701	YP_278702	YP_278703	GTTTTGGGGTTGTACAATTATTTTGTTAAGTAAAAC
	M. ovipneumoniae SC01		Contig4, 70118-end	>= 106			63971-70050	ZP_09312133	ZP_09312134	ZP_09312135	ZP_09312136	GTTTTTGTGCTGTACAATTTCTTACTAGAGTAAAAC
	M. arthriditis 158L3		539513-541733	33			537524-539506	/	YP_002000095	YP_002000096	YP_002000097	ACTTTTGGACTGTACAATTTTTATATAGAGTAAAGT
	M. iowae 695		Contig 43, Start-1025	>= 27			1040-5893	WP_004025141	WP_004025140	WP_004025139	WP_004025138	GTTTTGTTTTGATACCATATCCATGTGAACTAAAAC
	M. gallisepticum NY01		889415-892223	42			883511-889393	YP_006583854	YP_006583855	YP_006583856	YP_006583857	GTTTTAGCACTGTACAATACTTGTGTAAGCAATAAC
